# Supplementary material for: Determinants and effects of medical students’ core self-evaluation tendencies on clinical competence and workplace well-being in clerkship
Source: PLoS One. 2017 Nov 29;12(11):e0188651. doi: 10.1371/journal.pone.0188651 (PMC5706685; doi:10.1371/journal.pone.0188651)
Supplement: S1 Dataset — (XLSX) [file pone.0188651.s003.xlsx]

## Sheet: 工作表1
CODE	GENDER (0=MALE; 1=FEMALE)	AGE (<24=0; ≧24=1)	EFFICACY FOR KNOWLEDGE	EFFICACY FOR SKILL	EFFICACY FOR RESEARCH	EFFICACY FOR SERVICE_LEARNING	GRADE_LANGUAGE	GARDE_GENERAL	GRADE_BASIC SCIENCE	GRADE_BASIC MEDICINE	GRADE_HUMANITIES	GRADE_SERVICE LEARNING	GRADE_PRECLINICAL ORGAN-BASED	OSCE_YEAR 1 (<400=0; ≧400=1)	OSCE_YEAR 2 (<400=0; ≧400=1)	CSE	CS	BO
1	1	0	3	3	3	4	87	88.29	84	77.7	86	89	88.1	1	0	3.4	3.38	2.43
2	0	0	3	4	3	3	90	86.5	83.8	81.3	83.43	88	85.7	1	1	3.7	4.02	2.29
3	0	0	3	1	3	1	76.67	81.79	80.53	79.98	77.11	89	81.38	1	0	2.1	3.27	2.83
4	1	1	2	1	2	4	93.5	89	86.46	79.27	85.3	89	79.83	0	1	2.8	3.67	2.19
5	0	0	3	3	4	4	86.25	87.57	86.76	88.26	88.64	89	92.2	0	1	4.2	4	2.75
6	0	0	5	1	4	4	80.5	82.45	83.72	81.71	79.63	89	80.25	1	0	2.8	3.58	2.35
7	0	0	4	4	4	4	92.2	89.38	90.59	90.26	84.13	89	90.2	0	1	3.2	3.7	2.82
8	1	0	3	4	3	5	86	85.92	82.53	82.02	86	89	79.13	1	1	3.3	2.97	2.45
9	1	1	4	3	3	5	89	86.5	84.94	82.12	86.11	89	83.25	0	1	4.3	3.85	1.93
10	0	1	3	3	3	2	60	82.6	88.31	88.76	85	89	92.6	0	0	3	3.9	2.43
11	1	0	3	3	3	3	97.5	85.82	88.12	87	86.78	89	81.25	0	1	3.6	4.15	2.17
12	0	0	3	3	3	5	76.33	81.46	79.93	81.63	80	89	80	0	1	3.2	3.44	2.73
13	1	0	3	3	2	5	86.19	81.8	79.91	82.21	80.89	89.78	74.3	1	1	3.8	3.56	2.21
14	0	0	3	3	3	5	85	82.75	82.07	83.45	83.75	89	83.75	1	1	3.5	4.03	2.61
15	0	0	4	4	4	3	92.5	87.45	89.53	90.88	85.9	90	95.5	0	1	4.1	4.01	2.13
16	0	0	4	4	4	4	92.13	92.12	88	83	89.63	89	86.1	1	1	4.3	3.71	2.66
17	1	0	4	3	3	3	84.33	84.58	85.75	89.29	84.89	89	82.75	0	0	2.9	3.24	2.68
18	0	0	3	3	3	5	93	89	87.73	84.77	88.11	89	82.5	0	1	2.9	3.10	3.26
19	1	0	3	3	2	4	87.2	86	85.61	81.93	85.22	89	84.63	0	1	3.3	3.80	2.11
20	0	1	3	3	4	5	73.5	84.91	83.07	86.46	84.27	89	83	0	0	2.9	3.39	2.87
21	0	0	2	1	3	4	72.33	79.5	73.79	69.05	77.89	89	67.25	1	0	3.1	3.52	2.52
22	0	0	4	4	4	4	84.67	85	84.65	88.25	81.88	89	89.8	0	1	3.4	4.51	1.36
23	0	0	4	1	2	2	86	88	82.13	86.88	84.6	90	82.25	1	1	3.8	3.88	2.70
24	0	0	3	2	2	2	81	88.08	83.8	81.43	82.5	89	80.75	0	0	2.4	3.94	2.18
25	0	0	3	3	3	3	85	85.64	83.31	80.07	84.3	90	78.5	0	0	2.1	2.58	2.38
26	0	0	4	3	3	3	84	88.67	85.73	91.05	83.44	89	94.25	0	1	3.7	4.06	2.57
27	1	0	3	2	4	4	75.25	84.92	78.6	76.24	83.56	89	69.67	0	0	1.8	2.45	3.29
28	0	1	3	3	3	3	95.78	91.68	87.54	81.12	85.67	90	79.33	0	0	3.2	4.51	1.59
29	1	0	3	3	2	2	83.5	81.42	78.31	79.64	77.67	90	81.75	0	0	3	3.04	2.91
30	0	0	4	4	3	5	87.33	83.09	89.37	87.32	86	89	85.88	1	1	2.7	3.53	2.60
31	1	0	4	4	3	3	78.33	84.45	82.06	81.17	84.9	89	78.5	1	1	3	3.87	2.65
32	1	1	3	3	3	3	94	86.8	87.57	92.05	87.33	90	86	1	1	2.7	2.97	2.80
33	1	0	3	3	3	3	94.5	82.18	83.87	88.29	81.4	89	89.6	0	1	2.1	3.35	2.80
34	1	0	4	3	3	3	93	89.85	88.07	88.12	84.75	89	85.33	1	1	3.2	3.26	2.37
35	0	1	4	4	4	3	76	84	82	86.1	81.78	89	81	0	0	3.5	3.94	2.59
36	0	0	3	1	3	3	84.5	86.83	86	82.74	82	89	82.6	1	1	2.8	3.11	3.16
37	1	0	3	3	3	3	86.5	87.42	87.07	88.98	88.22	89	83.67	0	1	3	3.41	2.97
38	1	0	3	3	3	4	81	88.54	84.83	82.65	86.33	89	87	1	0	3.7	3.55	2.80
39	0	0	2	3	3	3	88.4	84.77	86.07	85.68	85	89	90.2	1	1	3	4.04	2.00
40	0	1	3	1	3	4	81.33	82.64	80.41	79.8	83.2	89	80	0	0	3.5	3.81	2.35
41	1	0	3	3	3	4	82	85.25	85.82	86.02	83	89	80.25	0	1	2.8	3.10	2.76
42	1	1	4	3	2	4	89	88.9	87.36	87.05	85.33	89	86.75	0	0	2.7	4.05	2.39
43	0	1	2	4	2	3	93.25	88.6	85.33	77.41	88.31	89	74.75	0	1	2.6	3.87	1.80
44	0	0	4	3	3	4	80	86.58	82.53	88.83	84.3	90	91.25	1	1	2.9	3.63	2.45
45	1	0	3	3	3	5	91.75	88.38	84	84.62	86.8	89	80.5	0	1	3.3	4.26	1.48
46	1	0	3	3	3	4	83	86.17	84.81	80.71	84.7	90.5	81	0	1	2.6	3.33	2.40
47	1	0	2	3	1	2	86.33	81.4	80.24	73.69	83.42	89	64.88	0	1	3.2	3.04	2.02
48	1	0	3	4	3	3	96	88.64	85.38	87.52	87.22	89	77	1	0	3.4	3.29	2.57
49	1	0	3	3	3	4	84	84.14	82.75	83.14	84.63	90.5	80.75	0	1	3.2	2.78	2.40
50	0	0	3	3	3	4	81.67	85.64	84.5	85.4	84	89	80.75	1	0	3.1	3.24	2.89
51	1	0	2	1	1	1	91	84.92	89.06	86.49	85.5	89	82.67	0	1	3.3	3.36	2.91
52	0	0	4	4	4	4	91	88.36	84.65	83	85.78	89	85.88	0	1	3.4	3.99	1.82
53	1	1	3	3	4	4	90	89.83	87.87	87.51	89.91	89	85.67	1	1	3.2	4.06	1.83
54	0	0	5	5	4	4	76	84.08	89.56	92.76	84.38	89	89.2	1	1	3.8	4.70	1.74
55	0	1	1	2	2	1	87	85.1	87.08	85.21	83.78	89	85.33	0	1	1.3	1.62	3.26
56	1	0	2	1	2	4	87.63	85.64	84.56	82.55	84.63	89	85.8	0	1	3.1	3.96	2.17
57	1	0	3	3	4	3	94	88.58	87.74	87.19	85	89	90	0	0	3	3.65	2.34
58	0	0	3	1	2	4	91.33	84.82	88.28	88.6	84.33	89	83.67	0	0	3.3	1.79	2.38
59	1	0	3	4	5	5	86.33	84.93	83.61	76.26	80.13	89	71.75	0	0	4.2	3.74	2.30
60	1	0	3	3	3	3	91	87.58	85.72	84.17	87.63	89	81.5	1	0	3	3.16	2.48
61	0	0	3	3	3	3	75	83.58	84.8	81.34	82.89	89	78.6	0	0	3.7	3.57	2.21
62	1	0	4	1	2	3	83.5	81.64	81.76	85.39	82.1	89	87.75	0	1	2.2	2.5	2.56
63	0	0	3	3	2	2	80	88.54	85.63	84.28	84.86	89	84.25	0	1	3.2	3.65	2.35
64	0	1	5	5	5	5	82	80.46	77.8	75.21	77	89	79.3	0	0	3.14	4.29	1.80
65	1	0	4	4	4	3	88.25	90.55	91.33	91.16	88	89	85.4	1	0	2.8	3.90	1.79
66	0	0	5	4	4	4	91	92.75	95.56	93.41	92.38	89.78	92.17	0	1	2.3	3.83	2.73
67	1	1	3	3	3	3	87.5	83.77	81.13	82.8	82.33	89	76.5	0	0	3	3.63	2.57
68	1	1	3	3	3	2	86.19	85.88	88	86.74	87.91	90.5	91.2	0	1	3.2	4.11	1.68
69	1	0	3	4	3	4	87.5	83.6	79.94	78.21	83.88	89	77.63	0	1	2.8	2.91	2.66
70	1	0	3	1	2	4	88.6	85.75	88.11	90.12	87	89	91.4	1	1	3.3	4.00	2.39
71	0	1	4	3	2	3	86.19	90.17	90.45	86.92	89.67	90	86.2	0	1	3.1	3.57	2.71
72	0	0	4	3	2	4	86	87.17	83.8	81.35	84.38	90	89.3	0	1	4	3.13	2.62
73	1	0	4	3	3	4	85.5	86.42	85.56	86.59	85	89	88.75	1	1	3.1	3.18	2.42
74	1	0	3	3	3	3	75.5	78.15	73.21	76.22	81.67	89	72.8	0	1	3.8	4.05	1.70
75	0	0	2	3	2	2	85.5	81.17	77.69	73.05	83	89	70	0	0	3.2	3.98	2.04
76	0	0	3	3	3	4	83.88	84.85	79	77.67	88.57	90	79.13	0	0	3.3	3.20	2.37
77	0	0	4	4	4	3	88.75	82.82	84.45	79.48	87.6	94	78	0	0	3.8	4.29	1.88
78	1	0	3	3	4	4	91.78	86.27	80	76.91	89.5	91.5	81.3	0	1	3.4	4.5	1.43
79	1	1	3	2	3	3	84.33	80.82	83.69	81.58	87.08	90	85.3	1	1	2.6	3.87	2.71
80	0	0	3	4	3	5	91.18	87.08	83.5	82.98	89.36	93	88.2	0	0	3.3	3.97	2.33
81	0	0	4	2	2	2	92.43	89.25	90.43	93	90.15	90	90.67	1	1	2.7	3.18	3.03
82	0	0	3	3	4	5	82.75	81.42	84.37	85.55	86.83	90	87.13	1	1	3.6	4.28	1.81
83	1	0	3	3	3	5	82.5	82.82	81.42	75.59	86.14	91	84.6	0	0	3.7	3.67	1.70
84	0	1	2	2	2	2	80.29	82	80.67	74.56	86.58	90	81.67	0	0	3	3.21	2.90
85	1	0	3	3	3	3	89.6	89.83	89.67	92.88	89.62	90	93.67	0	0	3.2	3.9	2.57
86	1	0	4	4	3	5	82.83	87.73	86.67	88.74	90.17	90	91.38	1	1	2.9	4.48	1.83
87	1	1	3	3	2	3	86	78.5	80.6	77.86	84.42	90	83.5	0	1	2.34	3.04	2.52
88	1	0	4	3	4	3	89.8	92.17	93.44	93.27	91.25	90	94.67	0	1	3.7	3.36	2.23
89	0	0	2	2	1	2	91	84.69	80.95	72.36	84.33	92.5	65.83	0	0	3	3.69	2.18
90	0	0	3	3	2	4	87.71	84.42	85.5	85.55	88.08	90	85	1	0	3	3.47	3.07
91	1	0	3	3	3	3	89.4	88.83	89.19	90.27	90.17	90	90.08	1	1	3.12	4.06	1.59
92	1	0	4	3	5	5	88.8	86.67	89.62	88.13	88.92	90	89.7	1	0	2	3.39	2.33
93	1	0	3	3	2	3	77	82.58	74.87	70.23	81.22	89.5	68.5	0	0	2.8	3.56	2.18
94	0	0	4	3	2	4	85.63	86.7	85.6	87.42	85.08	90	78.88	1	0	3.2	4.12	2.42
95	1	0	4	4	4	4	84.6	81.91	82.29	83.98	87.42	94	90.6	1	1	3	3.22	2.57
96	1	0	4	4	4	4	94.69	91.33	91.36	92.52	92	90	92.5	1	1	4.2	3.52	2.19
97	0	0	4	3	3	4	91.33	88.18	87.28	89.91	89.92	90	91.25	0	1	3.6	3.86	1.79
98	1	1	2	2	1	3	90	82.2	80.43	76.96	85.86	89.78	76.67	0	0	3.9	3.00	2.06
99	0	1	3	4	3	4	85	77.44	73.4	75.42	80.9	89.78	73	0	0	2.6	4.25	1.75
100	0	0	3	3	4	4	85.75	91.69	89.57	90.35	88.31	90	92.5	1	1	3.7	3.21	2.92
101	0	0	4	3	3	2	84	76.91	81.35	79	84.92	90	85	0	0	3.1	4.52	2.24
102	0	1	4	3	4	4	90.2	85.27	84.87	87.86	86.83	90	86.67	0	0	2.6	4.12	2.45
103	1	1	2	1	2	3	86.5	91.62	90.75	87.76	90.33	92	88.25	0	1	3.5	3.87	2.09
104	0	1	3	3	4	3	90.83	86.58	85.95	84.88	87.73	90	84	0	1	3.7	4.27	2.15
105	1	0	3	3	3	4	81.5	80.25	86.37	83.32	87.69	89	89.25	0	1	2.6	2.91	2.60
106	0	0	4	5	5	3	83	82.73	83.93	82	85.77	90	81.33	0	1	4.6	3.90	1.79
107	1	0	4	4	4	4	85.8	90.42	90.67	90.61	91.33	91	89.25	1	1	3.2	3.06	3.25
108	0	0	3	2	4	4	85	84	83.6	82.43	86.93	90	80.7	0	1	2.8	3.27	2.88
109	0	0	3	3	2	2	93.36	90.2	86.19	81.85	90.79	90	82.2	0	0	3.4	3.46	2.22
110	0	0	4	4	2	2	87.4	86.83	86	87.14	90.5	90	90.8	0	1	3.2	3.86	2.48
111	1	0	3	2	2	5	92.25	91.65	90.67	88.23	91.5	90.5	91	0	1	2.1	3.99	1.72
112	0	0	4	4	4	4	89.75	88.83	92.41	84.02	91.64	90	82	0	1	3.4	4.33	2.53
113	1	1	2	4	4	4	80.33	84.91	84.91	78.49	89	90	78.25	0	1	2.2	4.10	1.78
114	1	0	3	3	3	3	90.5	89.67	90.94	92.32	92.31	90	93.33	0	1	2.5	3.08	2.86
115	0	0	3	1	4	4	89	87.83	87.33	89.73	91.46	94	84.63	0	0	4	4.7	2.35
116	0	0	4	4	3	4	87.4	88.45	90.27	92.93	89.92	90	91.5	0	1	2.4	3.67	2.20
117	1	0	3	3	3	5	88	87.82	89.94	89.48	89.64	90	87.5	0	0	2.2	2.28	2.83
118	0	0	3	3	4	3	87.17	84.62	82.06	80.35	86.5	90	84.2	1	1	3.5	3.12	2.99
119	1	0	3	3	4	4	84	87.1	81.13	81.98	87.79	94	85.75	1	1	3.3	4.04	1.85
120	0	0	4	3	4	4	85.6	83.44	83.93	83.24	89.29	91	87.33	0	1	3.5	3.98	2.24
121	0	0	3	3	3	3	86.37	86.73	80.76	82.31	89.83	90	88	0	0	3.2	2.84	2.87
122	1	0	4	4	4	4	92.33	85.4	81.41	80.88	87.08	90	83.33	0	0	1.9	3.46	2.65
123	1	1	2	2	2	3	83	84.91	84.07	83.53	86.85	90	87.33	0	1	2.2	3.46	3.05
124	0	1	4	3	3	4	83.4	84.64	82.71	86.22	89.5	90	91.4	1	0	3.4	3.86	1.98
125	0	1	4	4	4	4	85.75	83.42	78.69	77	84.92	92	79.4	0	1	2.5	3.65	3.13
126	0	1	3	3	3	3	87	83.17	84.5	86	86.31	94	81	0	1	3.4	3.99	2.16
127	1	1	3	3	3	4	88	83.75	83.4	87.37	88.07	90	91.88	1	1	2.5	3.84	2.37
